# Supplementary material for: Strategies That Facilitate Extraction-Free SARS-CoV-2 Nucleic Acid Amplification Tests
Source: Viruses. 2022 Jun 15;14(6):1311. doi: 10.3390/v14061311 (PMC9230587; doi:10.3390/v14061311)
Supplement: Supplementary file 1 [file viruses-14-01311-s001.zip]

Archive with 1 entries (1 files):
- viruses-1761338-supplementary.pdf
